# Supplementary material for: β-Cyclodextrin Inclusion Complexes with Catechol-Containing Antioxidants Protocatechuic Aldehyde and Protocatechuic Acid—An Atomistic Perspective on Structural and Thermodynamic Stabilities
Source: Molecules. 2021 Jun 11;26(12):3574. doi: 10.3390/molecules26123574 (PMC8230902; doi:10.3390/molecules26123574)
Supplement: Supplementary file 1 [file molecules-26-03574-s001.zip]

Archive with 1 entries (1 files):
- molecules-1248199-supplementary.pdf
